# Supplementary material for: A non-coding GWAS variant impacts anthracycline-induced cardiotoxic phenotypes in human iPSC-derived cardiomyocytes
Source: Nat Commun. 2022 Nov 22;13:7171. doi: 10.1038/s41467-022-34917-y (PMC9684507; doi:10.1038/s41467-022-34917-y)
Supplement: Supplementary file 10 — Source Data [file 41467_2022_34917_MOESM10_ESM.xlsx]

## Sheet: Figure 1a
Figure 1a
	G-probe	G-probe	G-probe	A-probe	A-probe	A-probe
Shift	1	1	1	0.1774	0.1336	0.1061
			EMSA using hiPSC-CM
		IDV=Integrated Density Value
		Probe			G	A		G	A
		Lane	1	2	3	4	5	6	7
		IDV			230067	24410		316143	42237
		Rel.Int.			1	0.1061		1	0.133601

## Sheet: Figure 1b
Figure 1b
	G-probe	G-probe	G-probe	A-probe	A-probe	A-probe
Shift	1	1	1	0.2625	0.3829	0.5591
Supershift	1	1	1	0.4052	0.1922	0.3065
	EMSA adding GR antibody
														IDV=Integrated Density Value
														supershift
														Probe			G			A
														Lane	1	2	3	4	5	6
														IDV			226417			43517
														Rel.Int.			1			0.192198
														shift
														Probe	G			A
														Lane	1	2	3	4	5	6
														IDV	482153			184616
														Rel.Int.	1			0.382899

## Sheet: Figure 1c
Figure 1c
	Con						Dex
Combined IgG	0.2484	0.2676	0.3661	0.2654	0.1745	0.232	0.4087	0.4467	0.3347	0.3863	0.3946	0.4429
GG	3.9132	4.2715	3.9469	4.0784	4.1281	4.1905	10.175	8.2747	10.143	10.165	9.16	9.09
GA	4.3961	4.1261	4.1305	4.1505	4.4588	4.4956	10.185	9.649	10.682	10.559	9.9087	11.172
AA	4.0863	4.2856	4.3594	4.1495	4.1285	4.2287	9.4382	9.9148	10.649	9.4692	10.841	10.419
Combined IgG	0.2699	0.1893	0.2274	0.0962	0.2355	0.1462	0.2758	0.3132	0.2835	0.2308	0.3007	0.1984
GG	3.8431	3.5271	3.3784	3.8902	3.4142	3.4028	10.9641	11.7802	10.6403	12.6572	10.9953	11.6424
GA	3.6435	3.6067	3.2694	3.6114	3.9459	3.1959	9.5219	9.8599	9.4102	9.6169	10.1674	8.7605
AA	3.4627	3.6158	3.3796	3.7955	3.4456	3.1681	7.3399	6.4495	6.6337	6.6223	6.2806	7.1064

## Sheet: Figure 2c
	Figure 2c

## Sheet: Figure 3a
Figure 3a	Con												Dex												Dox												Dex+Dox
GG	100	100	100	100	100	100	100	100	100	100	100	100	101.311	93.392	94.664	100.363	110.024	92.201	97.481	94.713	93.961	103.812	106.507	95.494	60.802	60.972	50.828	61.372	53.611	57.129	77.968	53.956	56.062	47.968	74.614	62.114	79.772	84.727	89.082	72.643	78.506	71.528	70.572	81.743	74.272	72.182	91.545	85.531
GA	100	100	100	100	100	100	100	100	100	100	100	100	99.155	99.216	98.209	99.248	99.771	97.313	98.022	99.657	98.919	98.042	98.889	99.506	53.213	46.256	55.494	60.674	62.014	57.686	54.196	53.016	66.861	50.735	62.439	52.789	79.943	79.206	80.587	76.981	75.604	81.841	75.016	77.781	73.682	76.653	78.638	81.303
AA	100	100	100	100	100	100	100	100	100	100	100	100	98.977	102.041	109.032	104.853	104.662	103.851	100.815	106.262	99.284	102.841	107.423	107.764	49.858	54.963	54.565	56.632	58.754	57.427	51.418	53.515	59.336	59.421	58.046	45.743	63.391	63.889	65.472	67.619	68.169	64.774	68.135	69.359	63.154	66.911	64.011	65.317

## Sheet: Figure 3b
Figure 3b
	Con	Con	Con	Con	Con	Con	Con	Con	Con	Con	Con	Con	Dox	Dox	Dox	Dox	Dox	Dox	Dox	Dox	Dox	Dox	Dox	Dox	Dex+Dox	Dex+Dox	Dex+Dox	Dex+Dox	Dex+Dox	Dex+Dox	Dex+Dox	Dex+Dox	Dex+Dox	Dex+Dox	Dex+Dox	Dex+Dox
GG	1	1	1	1	1	1	1	1	1	1	1	1	0.414514	0.363865	0.395312	0.401825	0.416366	0.423697	0.428862	0.442875	0.459941	0.419985	0.485165	0.541841	0.559625	0.535696	0.575538	0.623677	0.628945	0.618754	0.586331	0.628857	0.591247	0.589453	0.606387	0.671067
GA	1	1	1	1	1	1	1	1	1	1	1	1	0.191073	0.261478	0.261485	0.269865	0.285541	0.289467	0.312525	0.329471	0.346879	0.354154	0.361746	0.379876	0.475625	0.508632	0.521476	0.521325	0.604126	0.602168	0.522115	0.562147	0.527587	0.539639	0.552589	0.561267
AA	1	1	1	1	1	1	1	1	1	1	1	1	0.336315	0.304158	0.315478	0.259634	0.275149	0.312569	0.301663	0.286933	0.250655	0.298654	0.315986	0.212606	0.460902	0.386747	0.369478	0.295485	0.356996	0.384639	0.336526	0.325748	0.341657	0.326917	0.374861	0.325964

## Sheet: Figure 3c
Figure 3c
	Con	Con	Con	Con	Con	Con	Con	Con	Con	Con	Con	Con	Dox	Dox	Dox	Dox	Dox	Dox	Dox	Dox	Dox	Dox	Dox	Dox	Dex+Dox	Dex+Dox	Dex+Dox	Dex+Dox	Dex+Dox	Dex+Dox	Dex+Dox	Dex+Dox	Dex+Dox	Dex+Dox	Dex+Dox	Dex+Dox
GG	1	1	1	1	1	1	1	1	1	1	1	1	3.347	3.512	3.145	2.745	3.088	2.987	2.867	2.987	3.314	3.047	3.217	3.05309	2.145	2.087	1.864	2.036	2.147	2.117	1.886	1.983	1.876	1.878	1.991	1.77182
GA	1	1	1	1	1	1	1	1	1	1	1	1	2.749	2.984	3.145	3.214	2.854	2.987	3.247	3.188	2.987	2.949	2.684	3.56585	1.9711	1.9416	2.4926	2.3053	1.5475	1.9833	2.3032	1.9977	2.2278	1.8548	2.3908	1.7654
AA	1	1	1	1	1	1	1	1	1	1	1	1	3.214	2.917	3.014	3.033	3.083	2.994	3.147	3.248	3.286	2.847	3.397	3.36838	2.97	2.8139	2.2874	2.5886	2.602	2.7945	3.1693	2.3679	3.1756	3.2946	2.7538	3.0372

## Sheet: Figure 3d
Figure 3d
Genotype/viability	Con	Con	Con	Con	Con	Con	Con	Con	Dex	Dex	Dex	Dex	Dex	Dex	Dex	Dex	Dox	Dox	Dox	Dox	Dox	Dox	Dox	Dox	Dex+Dox	Dex+Dox	Dex+Dox	Dex+Dox	Dex+Dox	Dex+Dox	Dex+Dox	Dex+Dox
+/+	100	100	100	100	100	100	100	100	109.182	110.831	108.615	107.254	105.063	110.852	102.147	111.164	63.114	60.587	53.306	49.282	60.932	59.053	56.675	63.017	83.437	76.734	84.285	74.199	80.661	89.053	80.397	88.047
+/-	100	100	100	100	100	100	100	100	104.732	102.485	113.238	102.168	105.745	113.584	100.296	106.187	61.512	59.914	55.062	62.618	60.863	64.173	59.048	56.169	84.252	84.159	83.965	82.075	85.392	83.446	80.504	81.668
-/-	100	100	100	100	100	100	100	100	113.958	104.318	108.451	111.598	106.961	101.392	117.164	108.094	51.713	51.827	52.977	52.933	55.344	54.192	56.265	60.384	59.511	65.123	66.126	65.668	67.018	66.706	68.497	70.122

## Sheet: Figure 3e
Figure 3e
	Con	Con	Con	Con	Con	Con	Con	Con	Dox	Dox	Dox	Dox	Dox	Dox	Dox	Dox	Dex+Dox	Dex+Dox	Dex+Dox	Dex+Dox	Dex+Dox	Dex+Dox	Dex+Dox	Dex+Dox
+/+	1	1	1	1	1	1	1	1	0.52545	0.514553	0.478974	0.523452	0.504156	0.453214	0.522497	0.58552	0.695417	0.684525	0.741255	0.732658	0.701413	0.658978	0.701459	0.789415
+/-	1	1	1	1	1	1	1	1	0.442654	0.501456	0.485436	0.509457	0.445124	0.495874	0.441465	0.423838	0.765415	0.714658	0.635694	0.681457	0.641526	0.791963	0.661475	0.629788
-/-	1	1	1	1	1	1	1	1	0.481426	0.451874	0.468154	0.501456	0.514788	0.461251	0.417452	0.476799	0.621417	0.512143	0.521452	0.653657	0.654897	0.547793	0.529493	0.538988

## Sheet: Figure 3f
Figure 3f
	Con	Con	Con	Con	Con	Con	Con	Con	Dox	Dox	Dox	Dox	Dox	Dox	Dox	Dox	Dex+Dox	Dex+Dox	Dex+Dox	Dex+Dox	Dex+Dox	Dex+Dox	Dex+Dox	Dex+Dox
+/+	1	1	1	1	1	1	1	1	2.2947	1.8939	2.3617	2.375	2.4202	2.611	3.0034	2.6452	1.2071	1.4263	1.3492	1.5946	1.7042	1.8007	1.7326	2.1162
+/-	1	1	1	1	1	1	1	1	2.1754	2.2217	2.1772	2.569	2.4626	2.4221	2.9185	3.0944	1.2589	1.3168	1.4578	1.494	1.6109	1.6192	1.6207	1.661
-/-	1	1	1	1	1	1	1	1	2.7017	2.7327	2.7271	2.7327	3.7759	3.0867	3.1834	2.8729	2.4665	2.5247	2.5796	2.7851	2.7876	2.8819	3.2518	3.2972

[truncated: 10 more sheets: Figure 4, Figure 5a and 5c, Figure 5b and 5c, Figure 5c, Figure 5d, Figure 5e, Figure 5f, Supplemental figure 3a, Supplemental figure 3b, Supplemental figure 4]
